# Supplementary material for: Growth and Behavior of North American Microbes on Phragmites australis Leaves
Source: Microorganisms. 2020 May 8;8(5):690. doi: 10.3390/microorganisms8050690 (PMC7284954; doi:10.3390/microorganisms8050690)
Supplement: Supplementary file 1 [file microorganisms-08-00690-s001.zip]

Archive with 3 entries (3 files):
- Supplements/Appendix S1.pdf
- Supplements/Appendix S2.pdf
- Supplements/Appendix S3.pdf
